# Supplementary material for: Genetic dissection of host immune response in pneumonia development and progression
Source: Sci Rep. 2016 Oct 11;6:35021. doi: 10.1038/srep35021 (PMC5057148; doi:10.1038/srep35021)
Supplement: Supplementary Table S8 [file srep35021-s2.xls]

## Sheet: Sheet1
Gene	SNP	Chr	Position (GRCh37.p13)	RefSNP Alleles	Orientation	GMAF	Start	End	Strand	Source	TF ID	Name	Allele High Score	Allele with higher affinity	Score Difference	Ratio	(Super)Class	Family
IL10	rs1800872	chr1	206946407	A/C	Reverse	T=0.4349	206946404	206946408	+	Jaspar	1695	DCE_S_III	0.9568	C	0.2919	0.279	Unknown	Unknown
IL10	rs1800872	chr1	206946407	A/C	Reverse	T=0.4349	206946405	206946409	+	Transfac Public	29	HSF	1	A	0.2629	0.263	Heat shock factors	HSF factors
IL10	rs1800872	chr1	206946407	A/C	Reverse	T=0.4349	206946405	206946409	+	Transfac Public	28	HSF	0.8854	A	0.2396	0.212	-	-
IL10	rs1800871	chr1	206946634	C/T	Reverse	A=0.4347	206946633	206946638	-	Jaspar	2113	SOX10	0.9811	C	0.1792	0.176	High-mobility group (HMG) domain factors	SOX-related factors
IL10	rs1800871	chr1	206946634	C/T	Reverse	A=0.4347	206946630	206946637	+	Jaspar	1220	SRD1	0.9057	C	0.1779	0.161	Other C4 zinc finger-type factors	GATA-type zinc fingers
IL10	rs1800871	chr1	206946634	C/T	Reverse	A=0.4347	206946628	206946638	+	Jaspar	1133	GAT4	0.9253	C	0.1662	0.154	Other C4 zinc finger-type factors	GATA-type zinc fingers
IL10	rs1800871	chr1	206946634	C/T	Reverse	A=0.4347	206946630	206946638	+	Jaspar	1132	GAT3	0.9061	C	0.1691	0.153	Other C4 zinc finger-type factors	GATA-type zinc fingers
IL10	rs1800871	chr1	206946634	C/T	Reverse	A=0.4347	206946628	206946638	+	Jaspar	1124	ECM23	0.9639	C	0.1559	0.15	Other C4 zinc finger-type factors	GATA-type zinc fingers
IL10	rs1800871	chr1	206946634	C/T	Reverse	A=0.4347	206946632	206946640	-	Jaspar	893	Sox17	0.8974	C	0.159	0.143	High-mobility group (HMG) domain factors	SOX-related factors
IL10	rs1800871	chr1	206946634	C/T	Reverse	A=0.4347	206946632	206946638	-	Transfac Public	101	CdxA	0.8643	T	0.1571	0.136	Homeo domain	Homeo domain only
IL10	rs1800896	chr1	206946897	A/G	Reverse	C=0.2722	206946896	206946900	-	Jaspar	851	GATA2	0.9448	A	0.2928	0.277	Zinc-coordinating	GATA
IL10	rs1800896	chr1	206946897	A/G	Reverse	C=0.2722	206946895	206946900	-	Jaspar	850	Gata1	1	A	0.2642	0.264	Zinc-coordinating	GATA
IL10	rs1800896	chr1	206946897	A/G	Reverse	C=0.2722	206946894	206946899	+	Jaspar	910	YY1	0.9231	A	0.2179	0.201	Zinc-coordinating	BetaBetaAlpha-zinc finger
IL10	rs1800896	chr1	206946897	A/G	Reverse	C=0.2722	206946893	206946902	-	Transfac Public	76	GATA-2	0.9091	A	0.2016	0.183	-	-
IL10	rs1800896	chr1	206946897	A/G	Reverse	C=0.2722	206946893	206946902	-	Transfac Public	75	GATA-1	0.9063	A	0.1996	0.181	-	-
IL10	rs1800896	chr1	206946897	A/G	Reverse	C=0.2722	206946893	206946901	-	Transfac Public	77	GATA-3	0.8687	A	0.1844	0.16	Zinc-coordinating	GATA
IL10	rs1800896	chr1	206946897	A/G	Reverse	C=0.2722	206946892	206946899	-	Jaspar	1175	NHP10	0.8987	G	0.1476	0.133	High-mobility group (HMG) domain factors	-
IL10	rs1800896	chr1	206946897	A/G	Reverse	C=0.2722	206946894	206946900	-	Jaspar	1511	GGGCGGR	0.8524	G	0.1476	0.126	Unknown	-
IL10	rs1800896	chr1	206946897	A/G	Reverse	C=0.2722	206946889	206946897	+	Jaspar	1268	YPR196W	0.8671	G	0.1393	0.121	C6 zinc cluster factors	-
IL10	rs1800896	chr1	206946897	A/G	Reverse	C=0.2722	206946893	206946900	-	Jaspar	1561	GGGTGGRR	0.8672	A	0.1328	0.115	Unknown	-
IL10	rs1800893	chr1	206947167	A/G	Reverse	T=0.2825	206947166	206947171	+	Jaspar	904	NFE2L1::MafG	0.975	A	0.1625	0.158	Basic leucine zipper factors (bZIP)::Basic leucine zipper factors (bZIP)	Maf-related factors::Jun-related factors
IL10	rs1800893	chr1	206947167	A/G	Reverse	T=0.2825	206947162	206947168	+	Jaspar	902	Sox5	0.9638	A	0.1594	0.154	High-mobility group (HMG) domain factors	SOX-related factor
IL10	rs1800893	chr1	206947167	A/G	Reverse	T=0.2825	206947166	206947172	-	Transfac Public	539	En	0.8923	A	0.1692	0.151	Homeo domain	Homeo domain only
IL10	rs1800893	chr1	206947167	A/G	Reverse	T=0.2825	206947160	206947168	+	Jaspar	1069	prd	0.9147	G	0.1628	0.149	C2H2 zinc finger factors	Factors with multiple dispersed zinc fingers
IL10	rs1800893	chr1	206947167	A/G	Reverse	T=0.2825	206947160	206947168	+	Jaspar	942	ovo	0.9147	G	0.1628	0.149	C2H2 zinc finger factors	More than 3 adjacent zinc finger factors
IL10	rs1800893	chr1	206947167	A/G	Reverse	T=0.2825	206947162	206947170	+	Jaspar	892	SOX9	0.9067	A	0.142	0.129	High-mobility group (HMG) domain factors	SOX-related factors
IL10	rs1800893	chr1	206947167	A/G	Reverse	T=0.2825	206947161	206947170	+	Transfac Public	42	Sox-5	0.886	A	0.1433	0.127	-	-
IL6	rs1800797	chr7	22766221	A/G	Forward	A=0.1382	22766219	22766223	+	Jaspar	851	GATA2	0.9448	A	0.2818	0.266	Zinc-coordinating	GATA
IL6	rs1800797	chr7	22766221	A/G	Forward	A=0.1382	22766219	22766224	+	Jaspar	850	Gata1	1	A	0.2591	0.259	Zinc-coordinating	GATA
IL6	rs1800797	chr7	22766221	A/G	Forward	A=0.1382	22766218	22766223	-	Jaspar	913	ETS1	0.9518	A	0.2289	0.218	Winged Helix-Turn-Helix	Ets
IL6	rs1800797	chr7	22766221	A/G	Forward	A=0.1382	22766220	22766225	-	Jaspar	910	YY1	1	A	0.2179	0.218	Zinc-coordinating	BetaBetaAlpha-zinc finger
IL6	rs1800797	chr7	22766221	A/G	Forward	A=0.1382	22766217	22766226	+	Transfac Public	76	GATA-2	0.913	A	0.2055	0.188	-	-
IL6	rs1800797	chr7	22766221	A/G	Forward	A=0.1382	22766217	22766226	+	Transfac Public	75	GATA-1	0.8768	A	0.2037	0.179	-	-
IL6	rs1800796	chr7	22766246	C/G	Forward	C=0.3139	22766245	22766249	-	Jaspar	1695	DCE_S_III	0.9595	G	0.2919	0.28	Unknown	Unknown
IL6	rs1800796	chr7	22766246	C/G	Forward	C=0.3139	22766244	22766248	-	Jaspar	1172	MSN2	1	C	0.2171	0.217	C2H2 zinc finger factors	Other factors (with zinc fingers)
IL6	rs1800796	chr7	22766246	C/G	Forward	C=0.3139	22766244	22766248	-	Jaspar	1197	RGM1	1	C	0.2096	0.21	C2H2 zinc finger factors	-
IL6	rs1800796	chr7	22766246	C/G	Forward	C=0.3139	22766244	22766248	-	Jaspar	1173	MSN4	1	C	0.2071	0.207	C2H2 zinc finger factors	Other factors (with zinc fingers)
IL6	rs1800796	chr7	22766246	C/G	Forward	C=0.3139	22766243	22766248	-	Transfac Public	48	ADR1	0.8714	C	0.2286	0.199	C2H2 zinc finger factors	Other factors (with zinc fingers)
IL6	rs7802307	chr7	22766433	A/T	Forward	T=0.1645	22766429	22766437	+	Jaspar	1229	SUM1	1	T	0.1632	0.163	A.T hook factors	-
IL6	rs7802307	chr7	22766433	A/T	Forward	T=0.1645	22766432	22766438	+	Jaspar	1692	BREd	0.8901	T	0.1648	0.147	Unknown	-
IL6	rs7802308	chr7	22766434	A/T	Forward	A=0.4545	22766432	22766437	+	Jaspar	1187	PHO2	0.9127	A	0.2296	0.21	Homeo domain factors	-
IL6	rs7802308	chr7	22766434	A/T	Forward	A=0.4545	22766427	22766434	+	Jaspar	848	FOXL1	0.8868	A	0.2075	0.184	Winged Helix-Turn-Helix	Forkhead
IL6	rs7802308	chr7	22766434	A/T	Forward	A=0.4545	22766431	22766439	+	Jaspar	1229	SUM1	0.9543	A	0.1632	0.156	A.T hook factors	-
IL6	rs7802308	chr7	22766434	A/T	Forward	A=0.4545	22766433	22766439	+	Jaspar	1692	BREd	0.8681	T	0.1648	0.143	Unknown	-
IL6	rs7802308	chr7	22766434	A/T	Forward	A=0.4545	22766430	22766436	-	Jaspar	1708	Homeobox	0.8504	A	0.1638	0.139	Homeo	-
IL6	rs7802308	chr7	22766434	A/T	Forward	A=0.4545	22766433	22766439	-	Transfac Public	101	CdxA	0.8571	A	0.1571	0.135	Homeo domain	Homeo domain only
IL6	rs7802308	chr7	22766434	A/T	Forward	A=0.4545	22766433	22766442	-	Transfac Public	22	Hb	0.8839	T	0.1339	0.118	C2H2 zinc finger factors	Factors with multiple dispersed zinc fingers
IL6	rs1800795	chr7	22766645	C/G	Forward	C=0.1412	22766644	22766649	+	Jaspar	850	Gata1	0.9637	G	0.2746	0.265	Zinc-coordinating	GATA
IL6	rs1800795	chr7	22766645	C/G	Forward	C=0.1412	22766644	22766648	+	Jaspar	851	GATA2	0.9171	G	0.2376	0.218	Zinc-coordinating	GATA
IL6	rs1800795	chr7	22766645	C/G	Forward	C=0.1412	22766643	22766648	+	Jaspar	910	YY1	0.9359	C	0.2179	0.204	Zinc-coordinating	BetaBetaAlpha-zinc finger
IL6	rs1800795	chr7	22766645	C/G	Forward	C=0.1412	22766642	22766647	-	Jaspar	986	NFIC	0.8671	C	0.211	0.183	SMAD/NF-1 DNA-binding domain factors::Homeo domain factors	Nuclear factor 1::NK-related factors
IL8	rs4073	chr4	74606024	A/T	Forward	T=0.4778	74606019	74606028	+	Jaspar	925	Hltf	0.888	T	0.2117	0.188	Tryptophan cluster factors	Myb/SANT domain factors
IL8	rs4073	chr4	74606024	A/T	Forward	T=0.4778	74606021	74606027	+	Jaspar	878	Nkx2-5	0.8736	A	0.1954	0.171	Homeo domain factors	NK-related factors
IL8	rs4073	chr4	74606024	A/T	Forward	T=0.4778	74606020	74606025	-	Jaspar	1709	HMG	0.8773	A	0.1812	0.159	High-mobility group (HMG) domain factors	-
IL8	rs4073	chr4	74606024	A/T	Forward	T=0.4778	74606022	74606028	-	Jaspar	1006	CG15696	0.8667	A	0.1778	0.154	Homeo domain factors	-
IL8	rs4073	chr4	74606024	A/T	Forward	T=0.4778	74606019	74606025	+	Jaspar	902	Sox5	0.8551	A	0.1594	0.136	High-mobility group (HMG) domain factors	SOX-related factors
IL8	rs4073	chr4	74606024	A/T	Forward	T=0.4778	74606017	74606025	+	Jaspar	899	SRY	0.8588	A	0.1588	0.136	High-mobility group (HMG) domain factors	SOX-related factors
IL8	rs4073	chr4	74606024	A/T	Forward	T=0.4778	74606019	74606026	+	Jaspar	1650	YKACATTT	0.9131	T	0.1403	0.128	Unknown	-
IL8	rs4073	chr4	74606024	A/T	Forward	T=0.4778	74606023	74606030	+	Jaspar	1067	pan	0.9254	T	0.1343	0.124	Other Alpha-Helix	High Mobility Group box (HMG)
IL8	rs4073	chr4	74606024	A/T	Forward	T=0.4778	74606023	74606030	+	Jaspar	1052	exd	0.9245	T	0.1226	0.113	Homeo domain factors	TALE-type homeo domain factors
IL1B	rs16944	chr2	113594867	A/G	Forward	G=0.4906	113594864	113594869	+	Jaspar	1015	Deaf1	0.9111	G	0.2222	0.202	SAND domain factors	DEAF
IL1B	rs16944	chr2	113594867	A/G	Forward	G=0.4906	113594864	113594869	-	Jaspar	1694	DCE_S_II	0.8509	A	0.2141	0.182	Unknown	Unknown
IL1B	rs16944	chr2	113594867	A/G	Forward	G=0.4906	113594864	113594870	+	Jaspar	1193	RDS2	0.9093	G	0.1728	0.157	C6 zinc cluster factors	-
IL1B	rs16944	chr2	113594867	A/G	Forward	G=0.4906	113594861	113594867	+	Jaspar	992	AP1	0.8667	A	0.1429	0.124	MADS box factors	-
IL1B	rs1143625	chr2	113595359	A/G	Reverse	C=0.2951	113595359	113595366	+	Jaspar	933	Mafb	0.8571	G	0.1948	0.167	Zipper-Type	Leucine Zipper
IL1B	rs1143625	chr2	113595359	A/G	Reverse	C=0.2951	113595355	113595361	-	Jaspar	1267	YPR022C	0.8944	G	0.1721	0.154	C2H2 zinc finger factors	Other factors (with zinc fingers)
IL1B	rs1143623	chr2	113595829	C/G	Reverse	G=0.2919	113595826	113595830	-	Jaspar	851	GATA2	1	C	0.2376	0.238	Zinc-coordinating	GATA
IL1B	rs1143623	chr2	113595829	C/G	Reverse	G=0.2919	113595825	113595830	-	Jaspar	850	Gata1	0.8549	C	0.2746	0.235	Zinc-coordinating	GATA
IL1B	rs1143623	chr2	113595829	C/G	Reverse	G=0.2919	113595825	113595829	-	Jaspar	1138	GLN3	1	C	0.2299	0.23	Other C4 zinc finger-type factors	GATA-type zinc fingers
IL1B	rs1143623	chr2	113595829	C/G	Reverse	G=0.2919	113595828	113595832	-	Jaspar	1144	HAP2	0.9374	C	0.2277	0.213	Heteromeric CCAAT-binding factors	Heteromeric CCAAT-binding factors
IL1B	rs1143623	chr2	113595829	C/G	Reverse	G=0.2919	113595826	113595831	+	Jaspar	913	ETS1	0.8916	C	0.2289	0.204	Winged Helix-Turn-Helix	Ets
IL1B	rs1143623	chr2	113595829	C/G	Reverse	G=0.2919	113595826	113595831	+	Transfac Public	142	NIT2	0.8875	C	0.2	0.178	Diverse Cys4 zinc fingers	GATA-Factors
IL1B	rs1143623	chr2	113595829	C/G	Reverse	G=0.2919	113595825	113595834	-	Jaspar	1186	PHD1	0.8666	G	0.1824	0.158	APSES-type DNA-binding domain	-
IL1B	rs1143623	chr2	113595829	C/G	Reverse	G=0.2919	113595825	113595830	+	Jaspar	1042	bcd	0.8594	C	0.1719	0.148	Homeo domain factors	Paired-related HD factors
IL1B	rs1143623	chr2	113595829	C/G	Reverse	G=0.2919	113595825	113595831	+	Jaspar	977	NFATC2	0.8535	C	0.1592	0.136	Rel homology region (RHR) factors	NFAT-related factors
IL1B	rs1143623	chr2	113595829	C/G	Reverse	G=0.2919	113595822	113595835	+	Transfac Public	109	C/EBPbeta	0.9119	G	0.1321	0.12	-	C/EBP-like factor
IL1B	rs1143623	chr2	113595829	C/G	Reverse	G=0.2919	113595826	113595831	+	Jaspar	1084	vvl	1	G	0.1154	0.115	Homeo domain factors	POU domain factors
IL1B	rs1143623	chr2	113595829	C/G	Reverse	G=0.2919	113595825	113595833	-	Jaspar	1704	bZIP	0.9144	G	0.1246	0.114	Basic leucine zipper factors (bZIP)	CREB-related factors
IL1B	rs1143623	chr2	113595829	C/G	Reverse	G=0.2919	113595824	113595832	-	Jaspar	1677	TTGCWCAAY	0.8756	G	0.1244	0.109	Unknown	-
IL4	rs2243243	chr5	132008257	A/G	Forward	G=0.1104	132008253	132008258	-	Jaspar	1015	Deaf1	0.9778	A	0.2222	0.217	SAND domain factors	DEAF
IL4	rs2243243	chr5	132008257	A/G	Forward	G=0.1104	132008252	132008257	-	Jaspar	1111	CAT8	0.8896	G	0.2083	0.185	C6 zinc cluster factors	-
IL4	rs2243243	chr5	132008257	A/G	Forward	G=0.1104	132008254	132008259	+	Jaspar	821	Arnt::Ahr	0.9286	G	0.1825	0.17	Unknown	Unknown
IL4	rs2243243	chr5	132008257	A/G	Forward	G=0.1104	132008253	132008259	-	Jaspar	1211	SIP4	0.8564	G	0.1839	0.158	C6 zinc cluster factors	-
IL4	rs2243243	chr5	132008257	A/G	Forward	G=0.1104	132008256	132008263	+	Jaspar	1639	CATRRAGC	0.8574	A	0.1392	0.119	Unknown	-
IL4	rs2243243	chr5	132008257	A/G	Forward	G=0.1104	132008257	132008264	+	Transfac Public	469	TEIL	0.8558	A	0.1248	0.107	-	-
IL4	rs2243248	chr5	132008644	G/T	Forward	G=0.1090	132008639	132008646	-	Transfac Public	251	cap	0.9184	T	0.2669	0.245	-	-
IL4	rs72797396	chr5	132007913	A/T	Forward	A=0.1701	132007911	132007915	+	Transfac Public	28	HSF	1	A	0.25	0.25	Heat shock factors	HSF factors
IL4	rs2243250	chr5	132009154	C/T	Forward	T=0.4698	132009152	132009156	-	Transfac Public	29	HSF	0.9086	T	0.2514	0.228	Heat shock factors	HSF factors
IL4	rs2070874	chr5	132009710	C/T	Forward	T=0.4012	132009708	132009713	-	Jaspar	1171	MOT3	0.931	C	0.2069	0.193	C2H2 zinc finger factors	Other factors (with zinc fingers)
IL4	rs2070874	chr5	132009710	C/T	Forward	T=0.4012	132009709	132009714	-	Jaspar	1034	Six4	0.9537	T	0.1852	0.177	Homeo domain factors	HD-SINE factors
IL4	rs2070874	chr5	132009710	C/T	Forward	T=0.4012	132009706	132009711	+	Jaspar	1709	HMG	0.8951	T	0.1611	0.144	High-mobility group (HMG) domain factors	-
IL4	rs2070874	chr5	132009710	C/T	Forward	T=0.4012	132009708	132009714	-	Jaspar	1224	STE12	0.8664	T	0.1665	0.144	-	-
IL4	rs2070874	chr5	132009710	C/T	Forward	T=0.4012	132009703	132009711	+	Jaspar	893	Sox17	0.9231	T	0.1487	0.137	High-mobility group (HMG) domain factors	SOX-related factors
IL4	rs2070874	chr5	132009710	C/T	Forward	T=0.4012	132009706	132009712	-	Jaspar	902	Sox5	0.8551	T	0.1522	0.13	High-mobility group (HMG) domain factors	SOX-related factors
IL4	rs2070874	chr5	132009710	C/T	Forward	T=0.4012	132009705	132009716	+	Transfac Public	491	C/EBPdelta	0.912	C	0.128	0.117	-	C/EBP-like factor
IL4	rs2070874	chr5	132009710	C/T	Forward	T=0.4012	132009703	132009711	+	Jaspar	1673	YTAAYNGCT	0.8529	C	0.1349	0.115	Unknown	-
IL4	rs2070874	chr5	132009710	C/T	Forward	T=0.4012	132009703	132009712	+	Transfac Public	273	Mat1-Mc	0.8533	T	0.1333	0.114	-	MATA
IL4	rs2070874	chr5	132009710	C/T	Forward	T=0.4012	132009704	132009717	-	Transfac Public	109	C/EBPbeta	0.8553	C	0.1321	0.113	-	C/EBP-like factor
IL13	rs115008099	chr5	131991881	C/T	Forward	T=0.1434	131991878	131991882	+	Jaspar	1695	DCE_S_III	0.9595	C	0.2919	0.28	Unknown	Unknown
IL13	rs115008099	chr5	131991881	C/T	Forward	T=0.1434	131991880	131991885	+	Jaspar	986	NFIC	0.8613	T	0.203	0.175	SMAD/NF-1 DNA-binding domain factors::Homeo domain factors	Nuclear factor 1::NK-related factors
IL13	rs115008099	chr5	131991881	C/T	Forward	T=0.1434	131991876	131991881	-	Jaspar	1698	MED-1	0.8861	C	0.1772	0.157	Unknown	-
IL13	rs115008099	chr5	131991881	C/T	Forward	T=0.1434	131991876	131991884	+	Jaspar	938	Nkx3-2	0.875	T	0.1765	0.154	Helix-Turn-Helix	Homeo
IL13	rs115008099	chr5	131991881	C/T	Forward	T=0.1434	131991880	131991887	-	Transfac Public	398	E2F-1	0.8923	C	0.1538	0.137	Fork head / winged helix	Cell-cycle controlling factors
IL13	rs115008099	chr5	131991881	C/T	Forward	T=0.1434	131991878	131991884	+	Jaspar	1510	GATTGGY	0.8508	T	0.1492	0.127	Unknown	-
IL13	rs1800925	chr5	131992809	C/T	Forward	T=0.2548	131992804	131992811	-	Transfac Public	251	cap	0.9194	T	0.2669	0.245	-	-
IL13	rs1881457	chr5	131992409	A/C	Forward	C=0.2047	131992406	131992410	+	Jaspar	1695	DCE_S_III	0.9	C	0.2919	0.263	Unknown	Unknown
IL13	rs1881457	chr5	131992409	A/C	Forward	C=0.2047	131992409	131992413	+	Jaspar	1197	RGM1	1	A	0.2096	0.21	C2H2 zinc finger factors	-
IL13	rs1881457	chr5	131992409	A/C	Forward	C=0.2047	131992409	131992413	+	Jaspar	1173	MSN4	1	A	0.1736	0.174	C2H2 zinc finger factors	Other factors (with zinc fingers)
IL13	rs1881457	chr5	131992409	A/C	Forward	C=0.2047	131992407	131992413	+	Jaspar	1230	SUT1	0.9007	C	0.192	0.173	C6 zinc cluster factors	-
IL13	rs1881457	chr5	131992409	A/C	Forward	C=0.2047	131992409	131992416	+	Jaspar	1223	STB5	0.8728	C	0.1817	0.159	C6 zinc cluster factors	-
IL13	rs1881457	chr5	131992409	A/C	Forward	C=0.2047	131992406	131992414	-	Jaspar	1137	GIS1	0.8946	A	0.1647	0.147	C2H2 zinc finger factors	Other factors (with zinc fingers)
IL13	rs1881457	chr5	131992409	A/C	Forward	C=0.2047	131992406	131992414	-	Jaspar	1254	YER130C	0.9081	A	0.1483	0.135	C2H2 zinc finger factors	Other factors (with zinc fingers)
IL13	rs1881457	chr5	131992409	A/C	Forward	C=0.2047	131992402	131992411	+	Jaspar	1155	LEU3	0.8746	C	0.1416	0.124	C6 zinc cluster factors	-
IL13	rs1881457	chr5	131992409	A/C	Forward	C=0.2047	131992409	131992413	+	Jaspar	1172	MSN2	1	A	0.1162	0.116	C2H2 zinc finger factors	Other factors (with zinc fingers)
TLR2	rs76112010	chr4	154603862	A/G	Forward	A=0.1881	154603861	154603865	-	Jaspar	851	GATA2	0.9724	A	0.2928	0.285	Zinc-coordinating	GATA
TLR2	rs76112010	chr4	154603862	A/G	Forward	A=0.1881	154603860	154603865	-	Jaspar	850	Gata1	0.8964	A	0.2642	0.237	Zinc-coordinating	GATA
TLR2	rs76112010	chr4	154603862	A/G	Forward	A=0.1881	154603855	154603862	+	Jaspar	847	FOXC1	0.9091	A	0.2424	0.22	Winged Helix-Turn-Helix	Forkhead
TLR2	rs76112010	chr4	154603862	A/G	Forward	A=0.1881	154603860	154603864	-	Jaspar	1138	GLN3	0.8598	A	0.2299	0.198	Other C4 zinc finger-type factors	GATA-type zinc fingers
TLR2	rs76112010	chr4	154603862	A/G	Forward	A=0.1881	154603860	154603865	-	Jaspar	1102	ARG80	0.9628	G	0.204	0.196	MADS box factors	-
TLR2	rs76112010	chr4	154603862	A/G	Forward	A=0.1881	154603860	154603865	-	Jaspar	852	GATA3	0.8759	A	0.2117	0.185	Zinc-coordinating	GATA
TLR2	rs76112010	chr4	154603862	A/G	Forward	A=0.1881	154603861	154603866	+	Transfac Public	142	NIT2	0.9125	A	0.2	0.183	Diverse Cys4 zinc fingers	GATA-Factors
TLR2	rs76112010	chr4	154603862	A/G	Forward	A=0.1881	154603858	154603867	-	Transfac Public	76	GATA-2	0.8617	A	0.2016	0.174	-	-
TLR2	rs7682814	chr4	154603605	A/G	Forward	A=0.2121	154603604	154603608	-	Jaspar	851	GATA2	0.8729	A	0.2928	0.256	Zinc-coordinating	GATA
TLR2	rs7682814	chr4	154603605	A/G	Forward	A=0.2121	154603602	154603607	+	Jaspar	1015	Deaf1	0.8889	G	0.2222	0.198	SAND domain factors	DEAF
TLR2	rs7682814	chr4	154603605	A/G	Forward	A=0.2121	154603602	154603608	+	Jaspar	1245	XBP1	0.9609	G	0.1975	0.19	Basic leucine zipper factors (bZIP)	XBP-1-related factors
TLR2	rs7682814	chr4	154603605	A/G	Forward	A=0.2121	154603600	154603610	-	Jaspar	1124	ECM23	0.9527	A	0.184	0.175	Other C4 zinc finger-type factors	GATA-type zinc fingers
TLR2	rs7682814	chr4	154603605	A/G	Forward	A=0.2121	154603601	154603608	-	Jaspar	937	ARR10	0.9176	A	0.1765	0.162	Tryptophan cluster factors	Myb/SANT domain factors
TLR2	rs7682814	chr4	154603605	A/G	Forward	A=0.2121	154603600	154603610	-	Jaspar	1133	GAT4	0.9205	A	0.1662	0.153	Other C4 zinc finger-type factors	GATA-type zinc fingers
TLR2	rs7682814	chr4	154603605	A/G	Forward	A=0.2121	154603600	154603608	-	Jaspar	1132	GAT3	0.9061	A	0.1599	0.145	Other C4 zinc finger-type factors	GATA-type zinc fingers
TLR2	rs7682814	chr4	154603605	A/G	Forward	A=0.2121	154603601	154603608	-	Jaspar	1220	SRD1	0.895	A	0.1512	0.135	Other C4 zinc finger-type factors	GATA-type zinc fingers
TLR2	rs7682814	chr4	154603605	A/G	Forward	A=0.2121	154603601	154603608	-	Jaspar	1543	TGACCTTG	0.875	G	0.125	0.109	Unknown	-
TLR4	rs1927914	chr9	120464725	C/T	Reverse	G=0.4904	120464721	120464726	-	Jaspar	850	Gata1	0.9689	C	0.2746	0.266	Zinc-coordinating	GATA
TLR4	rs1927914	chr9	120464725	C/T	Reverse	G=0.4904	120464722	120464726	-	Jaspar	851	GATA2	0.9448	C	0.2652	0.251	Zinc-coordinating	GATA
TLR4	rs1927914	chr9	120464725	C/T	Reverse	G=0.4904	120464722	120464727	+	Jaspar	913	ETS1	0.8916	C	0.2349	0.209	Winged Helix-Turn-Helix	Ets
TLR4	rs1927914	chr9	120464725	C/T	Reverse	G=0.4904	120464721	120464728	+	Transfac Public	465	STAT4	0.8533	T	0.2234	0.191	STAT domain factors	STAT factors
TLR4	rs1927914	chr9	120464725	C/T	Reverse	G=0.4904	120464724	120464729	+	Jaspar	910	YY1	0.8846	C	0.1923	0.17	Zinc-coordinating	BetaBetaAlpha-zinc finger
TLR4	rs1927914	chr9	120464725	C/T	Reverse	G=0.4904	120464723	120464729	+	Transfac Public	101	CdxA	0.8786	T	0.1929	0.169	Homeo domain	Homeo domain only
TLR4	rs10759932	chr9	120465144	C/T	Forward	C=0.1841	120465141	120465145	+	Jaspar	1695	DCE_S_III	0.9108	C	0.2919	0.266	Unknown	Unknown
TLR4	rs10759932	chr9	120465144	C/T	Forward	C=0.1841	120465143	120465147	-	Jaspar	1144	HAP2	0.9084	C	0.2277	0.207	Heteromeric CCAAT-binding factors	Heteromeric CCAAT-binding factors
TLR4	rs10759932	chr9	120465144	C/T	Forward	C=0.1841	120465138	120465149	-	Transfac Public	87	Ik-2	0.9342	C	0.1579	0.148	-	-
TLR4	rs10759932	chr9	120465144	C/T	Forward	C=0.1841	120465140	120465145	-	Jaspar	895	SPI1	0.8692	C	0.1692	0.147	Winged Helix-Turn-Helix	Ets
TLR4	rs10759932	chr9	120465144	C/T	Forward	C=0.1841	120465139	120465145	+	Transfac Public	238	Nkx2-5	0.8837	T	0.1628	0.144	Homeo domain factors	NK-related factors
TLR4	rs10759932	chr9	120465144	C/T	Forward	C=0.1841	120465140	120465144	-	Transfac Public	28	HSF	0.9427	T	0.1406	0.133	Heat shock factors	HSF factors
TLR9	rs5743836	chr3	52260782	C/T	Reverse	G=0.172	52260781	52260785	-	Jaspar	879	PBF	0.8889	C	0.2222	0.198	C2H2 zinc finger factors	Dof-type
TLR9	rs5743836	chr3	52260782	C/T	Reverse	G=0.172	52260781	52260785	-	Jaspar	868	MNB1A	0.8696	C	0.2174	0.189	C2H2 zinc finger factors	Dof-type
TLR9	rs5743836	chr3	52260782	C/T	Reverse	G=0.172	52260780	52260785	-	Jaspar	835	Dof2	0.86	C	0.21	0.181	C2H2 zinc finger factors	Dof-type
TLR9	rs5743836	chr3	52260782	C/T	Reverse	G=0.172	52260781	52260788	-	Jaspar	983	HOXA5	0.8999	A	0.178	0.16	Homeo domain factors	HOX-related factors
TLR9	rs5743836	chr3	52260782	C/T	Reverse	G=0.172	52260777	52260786	+	Jaspar	1186	PHD1	0.8729	C	0.1824	0.159	APSES-type DNA-binding domain	-
TLR9	rs5743836	chr3	52260782	C/T	Reverse	G=0.172	52260778	52260783	-	Jaspar	1702	Nuclear	0.8658	C	0.1816	0.157	ND	ND
TLR9	rs5743836	chr3	52260782	C/T	Reverse	G=0.172	52260781	52260788	-	Jaspar	1077	tin	0.8571	A	0.1429	0.122	ND	ND
TLR9	rs187084	chr3	52261031	C/T	Reverse	G=0.3776	52261030	52261034	-	Transfac Public	29	HSF	0.8629	T	0.2514	0.217	Heat shock factors	HSF factors

## Sheet: Sheet2
Gene	SNP	Chr	Position	RefSNP Alleles	Orientation	GMAF	Start	End	Strand	Source	TF ID	Name	Allele High Score	Allele with higher affinity	Score Difference	Ratio	(Super)Class	Family
IL6	rs1800795	chr7	22766645	C/G	Forward	C=0.1412	22766632	22766649	-	Transfac Public	191	NF-1	C	0.7285	0.1305	0.095	NF-1	NF-1
IL6	rs1800795	chr7	22766645	C/G	Forward	C=0.1412	22766636	22766646	+	Jaspar	920	NFKB1	C	0.5697	0.1091	0.062	Rel homology region (RHR) factors	NF-kappaB-related factors
IL10	rs1800896	chr1	206946897	A/G	Reverse	C=0.2722	206946892	206946901	-	Transfac Public	8	Sp1	G	0.8082	0.0959	0.078	Zinc-coordinating DNA-binding domains	Ubiquitous factors
IL10	rs1800896	chr1	206946897	A/G	Reverse	C=0.2722	206946892	206946902	-	Jaspar	920	NFKB1	A	0.4606	0.0667	0.031	Rel homology region (RHR) factors	NF-kappaB-related factors
